# Supplementary material for: A novel cytochrome P450, CYP3201B1, is involved in (R)‐mandelonitrile biosynthesis in a cyanogenic millipede
Source: FEBS Open Bio. 2017 Feb 1;7(3):335–47. doi: 10.1002/2211-5463.12170 (PMC5337904; doi:10.1002/2211-5463.12170)
Supplement: Supplementary file 2 — Table S1. Classification of cytochrome P450s from Chamberlinius hualienensis. [file FEB4-7-335-s002.xlsx]

## Sheet: Sheet1
Table S1. Classification of cytochrome P450s from C. hualienensis
CYP name	CYP clan	Accession number	Note
CYP18G1	CYP2	LC125382
CYP306A1 ortholog	CYP2	LC125363
CYP306B1	CYP2	LC125361
CYP306C1	CYP2	LC125357
CYP3198A1	CYP2	LC125384	Novel family
CYP3199A1	CYP2	LC125379	Novel family
CYP3200A1	CYP2	LC125373	Novel family
CYP3200A2	CYP2	LC125400	Novel family
CYP3201B1	CYP2	LC125356	Novel family
CYP3200B2	CYP2	LC125371	Novel family
CYP3200B3	CYP2	LC125372	Novel family
CYP3200B4	CYP2	LC125395	Novel family
CYP3200C1	CYP2	LC125389	Novel family
CYP3200C2	CYP2	LC125390	Novel family
CYP3200C3	CYP2	LC125404	Novel family
CYP3200C4	CYP2	LC125359	Novel family
CYP3200C5	CYP2	LC125396	Novel family
CYP3200C6	CYP2	LC125366	Novel family
CYP3200D1	CYP2	LC125403	Novel family
CYP3201A1	CYP2	LC125387	Novel family
CYP3201B1	CYP2	LC125388	Novel family
CYP3201B2	CYP2	LC125398	Novel family
CYP3201C1	CYP2	LC125377	Novel family
CYP3201D1	CYP2	LC125381	Novel family
CYP3201E1	CYP2	LC125368	Novel family
CYP3201E2	CYP2	LC125369	Novel family
CYP3201F1	CYP2	LC125375	Novel family
CYP3201G1	CYP2	LC125394	Novel family
CYP3201G2	CYP2	LC125362	Novel family
CYP3201G3	CYP2	LC125376	Novel family
CYP3201G4	CYP2	LC125378	Novel family
CYP20A1	CYP20	LC125386
CYP3193A1	CYP3	LC125367	Novel family
CYP3194A1	CYP3	LC125402	Novel family
CYP4GL1v1	CYP4	LC125391	Novel subfamily
CYP4GL1v2	CYP4	LC125392	Novel subfamily
CYP4GL2	CYP4	LC125405	Novel subfamily
CYP4GL3	CYP4	LC125374	Novel subfamily
CYP4GM1	CYP4	LC125360	Novel subfamily
CYP4GM2	CYP4	LC125383	Novel subfamily
CYP4GN1	CYP4	LC125370	Novel subfamily
CYP4GN2	CYP4	LC125385	Novel subfamily
CYP4GP1	CYP4	LC125393	Novel subfamily
CYP4GQ1	CYP4	LC125399	Novel subfamily
CYP302A1 ortholog	Mitochondrial	LC125364
CYP302B1	Mitochondrial	LC125358
CYP314A1	Mitochondrial	LC125380
CYP3195A1	Mitochondrial	LC125401	Novel family
CYP3196A1	Mitochondrial	LC125397	Novel family
CYP3197A1	Mitochondrial	LC125365	Novel family
