# Supplementary material for: A novel cytochrome P450, CYP3201B1, is involved in (R)‐mandelonitrile biosynthesis in a cyanogenic millipede
Source: FEBS Open Bio. 2017 Feb 1;7(3):335–47. doi: 10.1002/2211-5463.12170 (PMC5337904; doi:10.1002/2211-5463.12170)
Supplement: Supplementary file 3 — Table S2. Oligonucleotide primers. [file FEB4-7-335-s003.xlsx]

## Sheet: Sheet1
Table S2. Oligonucleotide primers
Primers	Sequences (5'-3')
For 5'- and 3'-RACE
contig02473-FW3	GCACGATGACAAAGGGCCATTCGAATTA
contig02473-FW4	GCTCAAGGACTTCCAGCTGCCACATTT
contig02473-RV	GCTGGAAGTCCTTGAGCTAACTCGTCAAA
contig02473-RV2	GGCCCTTTGTCATCGTGCTTCTTAACTT
contig03976-FW	CCGGAAATGTTCGAACCGGATCGGTT
contig03976-FW2	GGTCAACGTCAATGTCTTGCTGGTTCCAT
contig03976-RV	CCACCGAAAGAATACCGCAACCATCCATT
contig03976-RV2	CCACTTAACGCAGGGTTGTTGAATGCAT
contig04015-FW	CGACAGGGAAAATCTGAAGAACCGTGTT
contig04015-FW2	GTCGCAGGACACTTAAGTACTGCATTT
contig04015-RV	CCAATGGTGCAACTTTTCGATCACATCTT
contig04015-RV2	GCGACGTTGTGAATCGCTGGATAATATTT
contig04019-FW	GGCCGGGAAAGACAACCTTCATATAATGA
contig04019-FW2	GAGCGTGCCTCATAGGAACGTAAAAGAA
contig04019-RV	CTGCCAGTAACCATTATGCAAATGTTGTT
contig04019-RV2	CGTCTTTCCAGCATGTTTATTCAGTTCCT
contig04044-FW	GGTAGTGAACCAGTGGACGACATTTCAT
contig04044-FW2	CCTCCAGTGCCTTTCTTCTCTAGAATGTT
contig04044-RV	GGGGTTAACATTCGTCGCCTTTGAAA
contig04044-RV2	GGTGACGTCCATCGATAGGCATAGCCTT
contig04060-FW	GCAGACCCGACTTTCATGACATGGGCAA
contig04060-FW2	CGCGGACATGACACTTGGTGGCCATT
contig04060-RV	GGCGTCAAATTGAGTAAGCAGCCGAGTAA
contig04060-RV2	CTGACTTCTCCATAGTTCACCATCGACA
contig04231-FW	GGCTGTTCCTCATCGCACAATGGAA
contig04231-FW2	GGCACCACTTGTTATCCGAATATTTATGC
contig04231-RV	CGGAACCTCTTTATTGTTGTATCGAGTT
contig04231-RV2	CTTCCTGCACTAAGTCCACAATGTGACTT
contig04318-FW	CGTTGACGATCCCGCCACCAGAAATCAAA
contig04318-FW2	GCTCTGCCAGTGATACGATTAAACTCACT
contig04318-RV	CGTCTTCGCTGTACGAGCGACCAAA
contig04318-RV2	CGCCATGTCGACCAAATTTCTCAACTAT
contig04801-FW	GCGACAACATTTTTAGTGACGAAGCATT
contig04801-FW2	CCCGAGGTTCAGCGTAAAGTTCAAGAT
contig04801-RV	CCGGGAAGCTTGCTAAGCCAGGGAAA
contig04801-RV2	CGGTCAGTAGCATCGGTTCCAGCGCTAA
contig05228-FW	GCCGGTTCAACTTTGAGCTTTGTTGTT
contig05228-FW2	GACGCCCTAGACAAAAATGACGGAAA
contig05228-RV	GGCGTCCAACATGAGTTGAAGAAAGTCG
contig05228-RV2	CGCCTCCGCGTTCATGATGCTGATTT
contig05405-FW	CGACGACATCAACTGTATGTTTCAACAGA
contig05405-FW2	CCCTGGCTTCGGTTTATCCCTCCTAACGA
contig05405-RV	GCGCTTTTAACGTTGATTTCCATAGCGGA
contig05405-RV2	CCGGCGCTTTTCATACATTGAACTACGA
contig05519-FW	CCGTGACGTAAGGGAAGAAGTGGACACAT
contig05519-FW2	CCACCAGTCCCTTACTTTGCCAGACGATT
contig05519-RV	GGACATAGGGCGAATCGAGATTTCTT
contig05519-RV2	CCTTCCCATCGCCGTCTCACAGATAA
contig05764-FW	CGATACGATTATGATCATCCGGCTATTAA
contig05764-FW2	CCCACTGCTTAAACCAATTATACGAA
contig05764-RV	CGTCGTCCATTGACAAGGATGTGTATGTT
contig05764-RV2	GGCTCTAATGCCAATTTTCCAACACCGTA
contig05989-FW	CCCGATGGTCGCGGATACATTGCAAGCAA
contig05989-FW2	CGGACAGCGGGTGATGAAAGAAT
contig05989-RV	GCGACCATCGGGTGAGCATAGTCGTAT
contig05989-RV2	CCACGCCACTGTCTCTCAGATTGCGTAA
contig06677-FW	GGAAGAATTCGGGAAAACCTACGCCAAT
contig06677-FW2	GGGACAACAGGTGGCTTTTCATACTTT
contig06677-RV	CCCGAATTCTTCCTCAACACTGCTAGAA
contig06677-RV2	GCCATTATCTCGAAGATTGTGCAGCACAA
contig06816-FW	CAACGCCGTTTACAATTTAACACAGCTT
contig06816-FW2	GAGACCGCAATGGGAAAAGGCGTAAA
contig06816-RV	CGCCTTTTCCCATTGCGGTCTCACATA
contig06816-RV2	CCGGTGCTTGTTAGTAATCCTGTTCCAA
contig06835-FW	CCAACTGGGCTTTAATTTCAAGCTACGAT
contig06835-FW2	CCCTGGCTACGGTTTTTACCACCAAA
contig06835-RV	GCCCAGTTGGCAACTAGAATAGGACCAAA
contig06835-RV2	CGCAGTTTATCGACGATATCCTGAGCAA
contig07399-FW	GCAGGAGTAGGCAAAAGTGCAATCCAA
contig07399-FW2	GGTTGACCAGATAATGGACTTCTTGAA
contig07399-RV	GGTCACTGGATTATCAGAACGAAGTGCAT
contig07399-RV2	CTGACTGCTTCAAGAAGTCCATTATCT
contig07596-FW	GGGCAACCTTTGGCACAAATGGAACTGAA
contig07596-FW2	CGTCCATTCCCCTATTCACTGCTAATCAA
contig07596-RV	GCCTGCGGTTACATGGGCAATTTCAAGAT
contig07596-RV2	GGTCATCCCATAATGTGGGGTCATGGTGA
contig08008-FW	GCCCTTAGTGTCAATCAATGTGCCTCATA
contig08008-FW2	GCCTCGGAGAAGGATTGGCCAAA
contig08008-RV	GTCTCCCCAGTGTTCTTTATCATGATGAA
contig08008-RV2	CCAAACGCTGCAATTCTAACAGTGTCGCT
contig08074-FW	CGCCAACTGCCACCTGGTCCTTGGGGTT
contig08074-FW2	GCGTTTAGTGATGGAGCCGTGTGGAAT
contig08074-RV	CCGGAATAACCTTGAATAAAACTCCAGTT
contig08074-RV2	ACAACTGTGCAATGTTTACGTAATACAGG
contig08332-FW	GGCCGAATATTCCGAATCAAATTGGGAA
contig08332-FW2	GCTCTGCCGAGGGTCAACTATGGAAA
contig08332-RV	CCAGGTCCACAGCTTTGCCATTAGTT
contig08332-RV2	CTGCTGGCGTTTGCCTCGAAACGTGCTT
contig08531-FW	CACGATGTGAAAGGTGTCCATTACAAA
contig08531-FW2	GGATGGGAGATGGTCTACTTTTCAGCACT
contig08531-RV	GGAAGGTAGGAGTAATCATACGACGTCT
contig08531-RV2	GGCTCCAGTGCTGAAAAGTAGACCAT
contig08591-FW	GGCTTGGGGGGTTCCAACTACGATGAAA
contig08591-FW2	CCTGCCTCTTGGTATTTGGAAAACGATT
contig08591-RV	GCAGGTATTGTTAGCCACACTAATGGCCA
contig08591-RV2	CCCCCAAGCCCGTTTTCTTCAAATATT
A7V7K-FW	GGGAAATCTGCCTCAATTTTTGGCCAAA
A7V7K-FW2	ACGAATCGAGGACTTCAAATGGTCACCTT
A7V7VK-RV	CGCTCCTTTCTGCCAAGTGATGTCAA
A7V7VK-RV2	CCCATCGCTGTCTCACAAATAATGT
AKZ3T-FW	GGCTCCATTTGCGGCTCGAGTTAGTGA
AKZ3T-FW2	CGGCCAATACGCCAGTTGTTCATTGTCTT
AKZ3T-RV	GTATCCAGGGCAAATTCGTTTCCCAGCAA
AKZ3T-RV2	CGGATCAGTCAATGAATGGCCAAGACAA
AM9HR-FW	GGCCTTAAGTGACGGCCCAGTTTGTTTA
AM9HR-FW2	GTCGGCCTCATCATCCAGTTAATATGATG
AM9HR-RV	CTGGATGATGAGGCCGACATGTTTTCTA
AM9HR-RV2	TTAGCTCGTGTATCGGTTCCATAATTGA
B0C1L-FW	CCACACAACGAAGCACTGTCAGTTTTAGT
B0C1L-FW2	GGCCGAAAGACGATGGAAGATATGGTCAT
B0C1L-RV	CCCCAAAGTCTTTTATTATCGCGAATGAA
B0C1L-RV2	GCATCTTCAAACTGATCATCATCTTTGCT
B0F32-FW	CGCGCAAAATTGTTAAACGATAAACGTCC
B0F32-FW2	CCCCAGGTTCAGCTGGAATTCCAATTCT
B0F32-RV	CCAATATTCTCCATCGTTAGCAGTCAAT
B0F32-RV2	TAGGTCTTCCAGAGAAAGTATCCGAATTT
B4HMI-FW	GGCCAAAGGGAATACCCATATTTGGTGT
B4HMI-FW2	GGCAGGACCATTTCCCGTTATCTTATTGA
B4HMI-RV	CGATGGCGTTATAAGTTTACGTCTCTGCT
B4HMI-RV2	GCAAACCATCGCCAATCCAATTCATCAA
BK1HE-FW	GGCTACAATGCCACGAAACATTTACGT
BK1HE-FW2	GCAGCTCAGCTCGTGTTCCATGTTTGGCA
BK1HE-RV	GCTCCGGTACTGGTTAGTAGTCCTGT
BK1HE-RV2	CTTGTCCAACCACTTGGTGCTCGAGAGTA
BS11G-FW	GGTCGTTCCTCTCGTAGGATATTTGCCTT
BS11G-FW2	GATGGAGAGTCGTATTAGTGCATTTGGCT
BS11G-RV	ACGTCTATTGGAGTTTCAGATATCAGCTT
BS11G-RV2	CATAGACATCATTGGTGCATCCTTATTGTT
BSG54-FW	GCTGGTACAGACACTTCAGCGTCAACTT
BSG54-FW2	GGACAGCTATGTACATGGCCAAATATCCA
BSG54-RV	CCCTATGTGGCACTGCAACTGGTA
BSG54-RV2	TGCCTCAACGTACGGTGTGTTACTT
BTYOW-FW	GATGCGGTACGACAAGGTGAAATCGAT
BTYOW-FW2	GCCGCATCCAAGATTTTACACACCGTCAT
BTYOW-RV	CGGCCAATTACGCTATCGATTTCATTT
BTYOW-RV2	GGAGGCAGTTGTGTCAGTTCCAGCAATT
BX619-FW	GGCGTCGGTTACGACTGAGGTACCAGAA
BX619-FW2	GCCGTGGAGAATTATTTGGACCACCAACT
BX619-RV	GGGGTTTGGAACAAATGATGCCAAGGAA
BX619-RV2	CCCAATGATTCGAGTGCCCATTTATACAT
CCUNX-RV	GGGTTTAACCACTAACGACACTTGTGGAA
CCUNX-RV2	GGTGGCGATTTAGCTTCGTTTTTATCGTT
CF0I3-FW	TTGACGTCACTCCACTCATAACTCTT
CF0I3-FW2	GCCATGGGAAAAGCAGTAAATGCTCAA
CF0I3-RV	CCACTTCATCTCTGATGTCTTTGTTCGA
CF0I3-RV2	CCTGTTCCGTGAAAGAATGAACTGCT
CJQ9P-FW	CCGGGGCCCAAAGAAATTCCACTTT
CJQ9P-FW2	TTGGTCCGATTGTTAGGCTGAAGTTA
CJQ9P-RV	CGCAGTCCAGGCGTACTTACTGTATAT
CJQ9P-RV2	CTGGGAAGGACATGCCATAAACTCAAT
CUBYT-FW	TGCTGGTAGAATACGTGATGCAAATTT
CUBYT-FW2	GGGGTGGTTAATGATGATGGTGAATACT
CUBYT-RV	AAGCCAGCGGTTGCCCATGTTCAGAA
CUBYT-RV2	CGGTGTGGGTTTGCCAGAATGCTTCT
DBNBC-FW	CCCCACATTGCCACCTTATCCTTTGAT
DBNBC-FW2	CGGGTATTATGAATTTCGTCGCCCATA
DBNBC-RV	GGCATGTTCAATGAAAGGGTCATTTTGGT
DBNBC-RV2	GCGCATTCATCCATCATACCAAGCATCT
DOGTW-FW	GATGGTCGACACGACGACATATTTA
DOGTW-FW2	CAGCAGGAAGTTGATCGAGTAATTGGAA
DOGTW-RV	GCCAACGATTCGCCAACACAAATGCGTT
DOGTW-RV2	CCTTTGGAATTCGATGACCATCAACGTA
DVL3G-FW	CCACCTGGAACAGCTGGACTTCCAAT
DVL3G-FW2	CGGATTGGCGTCAAATGATGGCGAATA
EN64T-FW	GGTGGTATCGGCTTCCATGGATT
EN64T-FW2	GGGCCAATCCCAGTGGTTGTATTGATTA
EN64T-RV	CGACGCTAACCATGGACGCAAAA
EN64T-RV2	CCCATTGCAGTCTCACAGATTATGTCTA
For amplification of cytochrome P450s
CYP18G1-FW	ATGAATACATTGCAGAACATTACTG
CYP18G1-RV	TTAAAAATGAAATCTTGGAATTGCTC
CYP306A1-FW	ATGACGGTGCCCATGAAAGCTGG
CYP306A1-RV	TTAGTTTGGACGATGGATAGCTTTGAGC
CYP306B1-FW	ATGTTTAATTTCAATATGCTGAAGAC
CYP306B1-RV	TTATCTCAAAACCGCTCGCAACATG
CYP306C1-FW	ATGTTGAAACGTATAAATGAATGGGG
CYP306C1-RV	TCATTCAGGTAACAATAATCTTGGAA
CYP3198A1-FW	ATGTTAAACGAAATTTTAAATTCAAACTC
CYP3198A1-RV	TTAAAGGTTTCTGCGTTTCATGATG
CYP3199A1-FW	ATGTTGGAAATGCCGTCACTTAACTTT
CYP3199A1-RV	TTATATTGCTCGTTTAACGAGTCG
CYP3200A1-FW	ATGGCTGTAGAGGAGCTTTTCAGAAC
CYP3200A1-RV	TTAGATTTTCTCCCTCTCTCTAACG
CYP3200A2-FW	ATGGCTTTAGAAGAGCTTTT
CYP3200A2-RV	CTATTCGGTAGACCTCTCTCT
CYP3200B1-FW	GGATCCATGGATGCGTGGACCGTATTAGCC
CYP3200B1-RV	GTCGACTCAGTGTCTTGATTTGATACATATATTATTG
CYP3200B2-FW	ATGGATGTAGTGAGTTTTGGCACATG
CYP3200B2-RV	TTATCTTGCCTTGATGCAAATAAAC
CYP3200B3-FW	ATGGATTTATGGAACATATTTGCATG
CYP3200B3-RV	TCAACAGCTTAGGTATAATTCTTGTG
CYP3200B4-FW	ATGGATTTGTGGAGCATACTAACATG
CYP3200B4-RV	TTATCTTGTTTTAATAGAAATTAGTTTAG
CYP3200C1-FW	ATGGAGGTATCTACCAATCCTTGG
CYP3200C1-RV	TCAGAATGGATATTCACGTAAAACTG
CYP3200C2-FW	ATGGAGGTATCTACCAATCCTTGG
CYP3200C2-RV	TCAGAATGGATATTCACGTAAAACTG
CYP3200C3-FW	GGATCCATGGCGGTTGATTTCATCTGGTTATGG
CYP3200C3-RV	ACTAGTCTATTGCCGTAATATTGCATGGACATTTTG
CYP3200C4-FW	ATGGCGATTGATCAAAATTTAATGTGG
CYP3200C4-RV	TCATCGAGCAACTGCGCAAATATTTA
CYP3200C5-FW	ATGAATAATATATTCGCGATGGGAG
CYP3200C5-RV	TTAACATCGAGAAATTGCACAAAC
CYP3200C6-FW	ATGTGGACATTCTATTTGGCAATTTTA
CYP3200C6-RV	CTACTTTCGTGGTTTTGCACAAACAAG
CYP3200D1-FW	ATGGTGGCCATCATACTTATTGG
CYP3200D1-RV	TCAGTCTTGTCGTGGTACC
CYP3201A1-FW	TCATGATAAATTCGGAGCTGCTGATTTT
CYP3201A1-RV	AAGCTTTTAGTTAACAAATCGTTTAGTAATGTGC
CYP3201B1-FW	ATGGCGCCGAGTGTAGATCAGTGG
CYP3201B1-RV	TTAATCTTTTCTAATTTGAATTAAAAGCG
CYP3201B2-FW	ATGTTGGGTGAATATTTAAAGTTG
CYP3201B2-RV	CTATCGCAATTGTACCAAAAGTT
CYP3201C1-FW	ATGGCGTGGCTACCAAGCAGTGGG
CYP3201C1-RV	TTATGATTTTCTACATTTGACATAAACG
CYP3201D1-FW	GGATCCATGGAACTGTGGTGGTTTTGGATAAC
CYP3201D1-RV	GTCGACTTAGTTTCTAATTTTAACGAGTAATG
CYP3201E1-FW	TCATGAATTTGGAAGCGATCGCCTACG
CYP3201E1-RV	CTAATACTTTCTAACTGCGAATGTTAAG
CYP3201E2-FW	TCATGAATTTGGAAGCGATCGCCTACG
CYP3201E2-RV	CTAATACTTTCTAACTGCGAATGTTAAG
CYP3201F1-FW	ATGTCTCTAATTGAAAAAGCAATTTC
CYP3201F1-RV	TTAGCGAGGTTGAAGAAACAGTGAA
CYP3201G1-FW	ATGGCGTTTTACATATGGTCG
CYP3201G1-RV	TTAATCCTCTCTCAATTCGATTAATAA
CYP3201G2-FW	ATGGAAGTTGGCTACGTGTGGTCG
CYP3201G2-RV	TTAATCATTTCTCAATTGAATTAACAGC
CYP3201G3-FW	ATGGATCTAAGTTACGTTTGGTCG
CYP3201G3-RV	TTAAATTTCTCGTAATTTGATTAGCAGTG
CYP3201G4-FW	ATGGATCTAAGTTACGTTTGGTCGT
CYP3201G4-RV	TTAAATTTCTCGTAATTTGATTAGC
CYP3193A1-FW	ATGGAGTTGTTTGGCTTAATTTCAATT
CYP3193A1-RV	TTAATTTCGTCTTTCAACTTTGAGTT
CYP3194A1-FW	ATGAATGTATTGGGTTTATT
CYP3194A1-RV	TTATGTAGATCTTGTTTCAAC
CYP4GL1-FW	ATGGCTGTAATTAGTGATTTTGTCTT
CYP4GL1-RV	CTAAATCTTTGGCCTGGGCTGCAA
CYP4GL2-FW	ATGTTGTTTATAATTAGCGTTATAATT
CYP4GL2-RV	CTAGTTGATATGTACTCCTTCAATCGG
CYP4GL3-FW	ATGGATTTCAACGCCATTCGAGTTTTAG
CYP4GL3-RV	TTTAATCTCTAAGTTCAAGTTGAACTCTA
CYP4GM1-FW	ATGTTAAACATTTTATTTTTCTTTG
CYP4GM1-RV	TTAATTAGTTGCTCTCGACTTAAATTGC
CYP4GM2-FW	GGATCCATGATGATAACCGTGTCTTGTTACG
CYP4GM2-RV	AAGCTTTTATGTAGTTCGCCTTGGCTGAATT
CYP4GN1-FW	ATGACTTCTGTGCTTGTTTTAGTTG
CYP4GN1-RV	TTAATATTCTTTCTCAATTGGTTTTTTC
CYP4GN2-FW	ATGGCTTCCATGCTGTTACTTGCTG
CYP4GN2-RV	TTAGTTTTCCGTCTCGATTGGTTTC
CYP4GP1-FW	ATGGCTAGTTGGTTAATTTATGCAGC
CYP4GP1-RV	TTAATGCGATTTCCTATTCTCCAATTT
CYP4GQ1-FW	ATGATCATAAGTGCTTTTGTAGC
CYP4GQ1-RV	TTATCTCTTTTCCAAACTAATGAG
CYP20A1-FW	ATGTCTATTGCTCTATTACTATTATCTG
CYP20A1-RV	TTATAAATCTTCAAATATAACCCAAATTTC
For preparing insert DNA into pGYR vector
IFSc-CYP18G1-FW	GATAACCCGCAAGCTTAAAAAAATGAATACATTGCAGAACATTACTGAAG
IFSc-CYP18G1-RV	AAACATGAGCAAGCTTTTAAAAATGAAATCTTGGAATTGCTCTG
IFSc-CYP306A1-FW	GATAACCCGCAAGCTTAAAAAAATGACGGTGCCCATGAAAGCTGG
IFSc-CYP306A1-RV	AAACATGAGCAAGCTTTTAGTTTGGACGATGGATAGCTTTGAGC
IFSc-CYP306B1-FW	GATAACCCGCAAGCTTAAAAAAATGTTTAATTTCAATATGCTGAAGAC
IFSc-CYP306B1-RV	AAACATGAGCAAGCTTTTATCTCAAAACCGCTCGCAACATG
IFSc-CYP306C1-FW	GATAACCCGCAAGCTTAAAAAAATGTTGAAACGTATAAATGAATGGGG
IFSc-CYP306C1-RV	AAACATGAGCAAGCTTTCATTCAGGTAACAATAATCTTGGAA
IFSc-CYP3198A1-FW	GATAACCCGCAAGCTTAAAAAAATGTTAAACGAAATTTTAAATTCAAAC
IFSc-CYP3198A1-RV	AAACATGAGCAAGCTTTTAAAGGTTTCTGCGTTTCATGATG
IFSc-CYP3199A1-FW	GATAACCCGCAAGCTTAAAAAAATGTTGGAAATGCCGTCACTTAACTTT
IFSc-CYP3199A1-RV	AAACATGAGCAAGCTTTTATATTGCTCGTTTAACGAGTCG
IFSc-CYP3200A1-FW	GATAACCCGCAAGCTTAAAAAAATGGCTGTAGAGGAGCTTTTCAGAAC
IFSc-CYP3200A1-RV	AAACATGAGCAAGCTTTTAGATTTTCTCCCTCTCTCTAACG
IFSc-CYP3200A2-FW	GATAACCCGCAAGCTTAAAAAAATGGCTTTAGAAGAGCTTTT
IFSc-CYP3200A2-RV	AAACATGAGCAAGCTTCTATTCGGTAGACCTCTCTCT
IFSc-CYP3200B1-FW	GATAACCCGCAAGCTTAAAAAAATGGATGCGTGGACCGTATTAGCC
IFSc-CYP3200B1-RV	AAACATGAGCAAGCTTTCAGTGTCTTGATTTGATACATATATT
IFSc-CYP3200B2-FW	GATAACCCGCAAGCTTAAAAAAATGGATGTAGTGAGTTTTGGCACATG
IFSc-CYP3200B2-RV	AAACATGAGCAAGCTTTTATCTTGCCTTGATGCAAATAAAC
IFSc-CYP3200B3-FW	GATAACCCGCAAGCTTAAAAAAATGGATTTATGGAACATATTTGCATG
IFSc-CYP3200B3-RV	AAACATGAGCAAGCTTTCAACAGCTTAGGTATAATTCTTGTG
IFSc-CYP3200B4-FW	GATAACCCGCAAGCTTAAAAAAATGGATTTGTGGAGCATACTAACATG
IFSc-CYP3200B4-RV	AAACATGAGCAAGCTTTTATCTTGTTTTAATAGAAATTAGTTT
IFSc-CYP3200C1-FW	GATAACCCGCAAGCTTAAAAAAATGGAGGTATCTACCAATCCTTGG
IFSc-CYP3200C1-RV	AAACATGAGCAAGCTTTCAGAATGGATATTCACGTAAAACTG
IFSc-CYP3200C2-FW	GATAACCCGCAAGCTTAAAAAAATGGAGGTATCTACCAATCCTTGG
IFSc-CYP3200C2-RV	AAACATGAGCAAGCTTTCAGAATGGATATTCACGTAAAACTG
IFSc-CYP3200C3-FW	GATAACCCGCAAGCTTAAAAAAATGGCGGTTGATTTCATCTGGTTATG
IFSc-CYP3200C3-RV	AAACATGAGCAAGCTTCTATTGCCGTAATATTGCATGGACAT
IFSc-CYP3200C4-FW	GATAACCCGCAAGCTTAAAAAAATGGCGATTGATCAAAATTTAATGTGG
IFSc-CYP3200C4-RV	AAACATGAGCAAGCTTTCATCGAGCAACTGCGCAAATATTTA
IFSc-CYP3200C5-FW	GATAACCCGCAAGCTTAAAAAAATGAATAATATATTCGCGATGGGAG
IFSc-CYP3200C5-RV	AAACATGAGCAAGCTTTTAACATCGAGAAATTGCACAAAC
IFSc-CYP3200C6-FW	GATAACCCGCAAGCTTAAAAAAATGTGGACATTCTATTTGGCAATTTTA
IFSc-CYP3200C6-RV	AAACATGAGCAAGCTTCTACTTTCGTGGTTTTGCACAAACAAG
IFSc-CYP3200D1-FW	GATAACCCGCAAGCTTAAAAAAATGGTGGCCATCATACTTATTGG
IFSc-CYP3200D1-RV	AAACATGAGCAAGCTTTCAGTCTTGTCGTGGTACC
IFSc-CYP3201A1-FW	GATAACCCGCAAGCTTAAAAAAATGATAAATTCGGAGCTGCTGATTTT
IFSc-CYP3201A1-RV	AAACATGAGCAAGCTTTTAGTTAACAAATCGTTTAGTAATGTGC
IFSc-CYP3201B1-FW	GATAACCCGCAAGCTTAAAAAAATGGCGCCGAGTGTAGATCAGTGG
IFSc-CYP3201B1-RV	AAACATGAGCAAGCTTTTAATCTTTTCTAATTTGAATTAAAAG
IFSc-CYP3201B2-FW	GATAACCCGCAAGCTTAAAAAAATGTTGGGTGAATATTTAAAGTTG
IFSc-CYP3201B2-RV	AAACATGAGCAAGCTTCTATCGCAATTGTACCAAAAGTT
IFSc-CYP3201C1-FW	GATAACCCGCAAGCTTAAAAAAATGGCGTGGCTACCAAGCAGTGGG
IFSc-CYP3201C1-RV	AAACATGAGCAAGCTTTTATGATTTTCTACATTTGACATAAACG
IFSc-CYP3201D1-FW	GATAACCCGCAAGCTTAAAAAAATGGAACTGTGGTGGTTTTGGATAAC
IFSc-CYP3201D1-RV	AAACATGAGCAAGCTTTTAGTTTCTAATTTTAACGAGTAATG
IFSc-CYP3201E1-FW	GATAACCCGCAAGCTTAAAAAAATGAATTTGGAAGCGATCGCCTACG
IFSc-CYP3201E1-RV	AAACATGAGCAAGCTTCTAATACTTTCTAACTGCGAATGTT
IFSc-CYP3201E2-FW	GATAACCCGCAAGCTTAAAAAAATGAATTTGGAAGCGATCGCCTACG
IFSc-CYP3201E2-RV	AAACATGAGCAAGCTTCTAATACTTTCTAACTGCGAATGTT
IFSc-CYP3201F1-FW	GATAACCCGCAAGCTTAAAAAAATGTCTCTAATTGAAAAAGCAATTTC
IFSc-CYP3201F1-RV	AAACATGAGCAAGCTTTTAGCGAGGTTGAAGAAACAGTGAA
IFSc-CYP3201G1-FW	GATAACCCGCAAGCTTAAAAAAATGGCGTTTTACATATGGTCG
IFSc-CYP3201G1-RV	AAACATGAGCAAGCTTTTAATCCTCTCTCAATTCGATTAATAA
IFSc-CYP3201G2-FW	GATAACCCGCAAGCTTAAAAAAATGGAAGTTGGCTACGTGTGGTCG
IFSc-CYP3201G2-RV	AAACATGAGCAAGCTTTTAATCATTTCTCAATTGAATTAACAGC
IFSc-CYP3201G3-FW	GATAACCCGCAAGCTTAAAAAAATGGATCTAAGTTACGTTTGGTCG
IFSc-CYP3201G3-RV	AAACATGAGCAAGCTTTTAAATTTCTCGTAATTTGATTAGCAGTG
IFSc-CYP3201G4-FW	GATAACCCGCAAGCTTAAAAAAATGGATCTAAGTTACGTTTGGTCGT
IFSc-CYP3201G4-RV	AAACATGAGCAAGCTTTTAAATTTCTCGTAATTTGATTAGC
IFSc-CYP3193A1-FW	GATAACCCGCAAGCTTAAAAAAATGGAGTTGTTTGGCTTAATTTCAATT
IFSc-CYP3193A1-RV	AAACATGAGCAAGCTTTTAATTTCGTCTTTCAACTTTGAGTT
IFSc-CYP3194A1-FW	GATAACCCGCAAGCTTAAAAAAATGAATGTATTGGGTTTATT
IFSc-CYP3194A1-RV	AAACATGAGCAAGCTTTTATGTAGATCTTGTTTCAAC
IFSc-CYP4GL1-FW	GATAACCCGCAAGCTTAAAAAAATGGCTGTAATTAGTGATTTTGTCTT
IFSc-CYP4GL1-RV	AAACATGAGCAAGCTTCTAAATCTTTGGCCTGGGCTGCAA
IFSc-CYP4GL2-FW	GATAACCCGCAAGCTTAAAAAAATGTTGTTTATAATTAGCGTTATA
IFSc-CYP4GL2-RV	AAACATGAGCAAGCTTCTAGTTGATATGTACTCCTTCAATC
IFSc-CYP4GL3-FW	GATAACCCGCAAGCTTAAAAAAATGGATTTCAACGCCATTCGAGTTTTAG
IFSc-CYP4GL3-RV	AAACATGAGCAAGCTTTTAATCTCTAAGTTCAAGTTGAACTCTA
IFSc-CYP4GM1-FW	GATAACCCGCAAGCTTAAAAAAATGTTAAACATTTTATTTTTCTTTGCC
IFSc-CYP4GM1-RV	AAACATGAGCAAGCTTTAATTAGTTGCTCTCGACTTAAATT
IFSc-CYP4GM2-FW	GATAACCCGCAAGCTTAAAAAAATGATGATAACCGTGTcTTGTTACGC
IFSc-CYP4GM2-RV	AAACATGAGCAAGCTTTTATGTAGTTCGCCTTGGCTGAATTT
IFSc-CYP4GN1-FW	GATAACCCGCAAGCTTAAAAAAATGACTTCTGTGCTTGTTTTAGTTG
IFSc-CYP4GN1-RV	AAACATGAGCAAGCTTTTAATATTCTTTCTCAATTGGTTTTTTC
IFSc-CYP4GN2-FW	GATAACCCGCAAGCTTAAAAAAATGGCTTCCATGCTGTTACTTGC
IFSc-CYP4GN2-RV	AAACATGAGCAAGCTTTTAGTTTTCCGTCTCGATTGGTT
IFSc-CYP4GP1-FW	GATAACCCGCAAGCTTAAAAAAATGGCTAGTTGGTTAATTTATGCAGC
IFSc-CYP4GP1-RV	AAACATGAGCAAGCTTTTAATGCGATTTCCTATTCTCCAATTT
IFSc-CYP4GQ1-FW	GATAACCCGCAAGCTTAAAAAAATGATCATAAGTGCTTTTGTAGC
IFSc-CYP4GQ1-RV	AAACATGAGCAAGCTTTTATCTCTTTTCCAAACTAATGAG
IFSc-CYP20A1-FW	AAACATGAGCAAGCTTTTAGTAACCAATCCAATGACTTTCCG
IFSc-CYP20A1-RV	AAACATGAGCAAGCTTTTATAAATCTTCAAATATAACCCAAATTTC
